# Supplementary material for: GXP: Analyze and Plot Plant Omics Data in Web Browsers
Source: Plants (Basel). 2022 Mar 11;11(6):745. doi: 10.3390/plants11060745 (PMC8952246; doi:10.3390/plants11060745)
Supplement: Supplementary file 1 [file plants-11-00745-s001.zip]

Archive with 2 entries (2 files):
- GeneExpressssionPlotter_Paper-Supplemental_Text_S1.pdf
- GeneExpressssionPlotter_Paper-Supplemental_Text_S2.pdf
